# Supplementary material for: LncRNA-Mediated Tissue-Specific Plastic Responses to Salinity Changes in Oysters
Source: Int J Mol Sci. 2025 May 9;26(10):4523. doi: 10.3390/ijms26104523 (PMC12111029; doi:10.3390/ijms26104523)
Supplement: Supplementary file 1 [file ijms-26-04523-s001.zip]

Archive with 1 entries (1 files):
- ijms-3568521-Supplementary figure.pdf
